# Supplementary material for: Human Gut Microbiome Response Induced by Fermented Dairy Product Intake in Healthy Volunteers
Source: Nutrients. 2019 Mar 4;11(3):547. doi: 10.3390/nu11030547 (PMC6470569; doi:10.3390/nu11030547)
Supplement: Supplementary file 1 [file nutrients-11-00547-s001.zip]

Archive with 10 entries (10 files):
- nutrients-442893-Supplementary/Supplementary_Methods (2).docx
- nutrients-442893-Supplementary/Supplementary_Methods.docx
- nutrients-442893-Supplementary/Supplementary_Table_1.xlsx
- nutrients-442893-Supplementary/Supplementary_Table_2.txt
- nutrients-442893-Supplementary/Supplementary_Table_3.xlsx
- nutrients-442893-Supplementary/Supplementary_Table_4.xlsx
- nutrients-442893-Supplementary/Supplementary_Table_5.xlsx
- nutrients-442893-Supplementary/Supplementary_Table_6.xlsx
- nutrients-442893-Supplementary/Supplementary_Table_7.xlsx
- nutrients-442893-Supplementary/Supplementary_Table_8.xlsx
