# Supplementary material for: Human Gut Microbiome Response Induced by Fermented Dairy Product Intake in Healthy Volunteers
Source: Nutrients. 2019 Mar 4;11(3):547. doi: 10.3390/nu11030547 (PMC6470569; doi:10.3390/nu11030547)
Supplement: Supplementary file 1 [file nutrients-11-00547-s001.zip › nutrients-442893-Supplementary/Supplementary_Table_1.xlsx]

## Sheet: Sheet1
Flow chart for the clinical study of volunteers.
Study procedures/ Day of the study	Visit 0 (screening) Day 1	Visit 1* Day 2	Telephone call #1 Day 8	Visit 2 Day 15	Telephone call #2 Day 22	Visit 3 Day 31
Days of the product consumption	-1 day	1 day	7 days	14 days	21 days	30 days
History taking	Х
Signing of the informed consent to participate in the study	Х
Anthropometric measurements (height, weight, BMI)	Х			Х		Х
Subject enrolment	Х
Assessment of the inclusion/non-inclusion criteria	Х	Х
Group assignment		Х
Assessment of the exclusion criteria			Х	Х	Х	Х
Physical examination	Х	Х		Х		Х
AP and CR measurements	Х	Х		Х		Х
Body thermometry	Х	Х		Х		Х
Distribution of the investigational product		Х		Х
Return of the investigational product						Х
Compliance assessment		Х	Х	Х	Х	Х
Assessment of the concomitant treatment, adherence to the dietary recommendations	Х	Х	Х	Х	Х	Х
Logging of the adverse effects		Х	Х	Х	Х	Х
*For the convenience of the volunteers, the examinations at the Visits 0 (screening) and Visit 1 could be combined.
