# Supplementary material for: Human Gut Microbiome Response Induced by Fermented Dairy Product Intake in Healthy Volunteers
Source: Nutrients. 2019 Mar 4;11(3):547. doi: 10.3390/nu11030547 (PMC6470569; doi:10.3390/nu11030547)
Supplement: Supplementary file 1 [file nutrients-11-00547-s001.zip › nutrients-442893-Supplementary/Supplementary_Table_2.txt]

Subject ID	Sample ID, point 1	Sample ID, point 2	Date 1	Date 2	Gender	Age	BMI	Number of reads, point 1	Number of reads after filtration, point 1	Number of classified reads, point 1	Fraction of classified reads, point 1	Number of reads, point 2	Number of reads after filtration, point 2	Number of classified reads, point 2	Fraction of classified reads, point 2
3101	samp23	samp51	16.03.16	15.04.16	F	35	26	32142	32142	30878	96.07	40660	40660	39615	97.43
3102	samp28	samp58	16.03.16	15.04.16	F	38	26.1	25171	25171	23966	95.21	42856	42856	41991	97.98
3103	samp21	samp52	16.03.16	15.04.16	M	39	22.9	42889	42889	42179	98.34	34307	34307	33470	97.56
3104	samp38	samp61	16.03.16	15.04.16	F	36	25.8	29403	29403	28073	95.48	38701	38701	37340	96.48
3105	samp29	samp41	16.03.16	15.04.16	F	32	20.5	34481	34481	32557	94.42	31865	31865	30321	95.15
3106	samp20	samp46	16.03.16	15.04.16	F	33	25.7	27099	27099	25649	94.65	27141	27141	26105	96.18
3107	samp37	samp43	16.03.16	15.04.16	F	36	23.7	32825	32825	31213	95.09	39226	39226	37599	95.85
3108	samp30	samp54	16.03.16	15.04.16	F	37	26.2	45081	45081	43665	96.86	42371	42371	41791	98.63
3109	samp25	samp42	16.03.16	15.04.16	F	36	24.8	45126	45126	43569	96.55	34611	34611	34091	98.5
3110	samp15	samp48	16.03.16	15.04.16	F	36	27.7	34242	34242	33065	96.56	29873	29873	29566	98.97
3111	samp36	samp45	16.03.16	15.04.16	F	30	23.9	39587	39587	38094	96.23	26751	26751	26433	98.81
3112	samp22	samp57	16.03.16	15.04.16	M	30	24.6	36958	36958	35611	96.36	42955	42955	42431	98.78
3113	samp34	samp261	16.03.16	15.04.16	M	37	23.8	39125	39125	38187	97.6	29358	29358	27873	94.94
3114	samp13	samp269	16.03.16	15.04.16	F	27	22.81	45373	45373	44364	97.78	45215	45215	42689	94.41
3115	samp35	samp81	16.03.16	15.04.16	F	36	26.7	34557	34557	34061	98.56	47133	47133	46684	99.05
3116	samp14	samp59	16.03.16	15.04.16	F	32	18.36	7057	7057	6268	88.82	40671	40671	40175	98.78
3117	samp39	samp257	16.03.16	15.04.16	M	32	24.74	27293	27292	26688	97.79	47904	47900	45952	95.93
3118	samp18	samp55	16.03.16	15.04.16	F	39	27.3	42253	42253	41122	97.32	60411	60411	59791	98.97
3119	samp26	samp56	16.03.16	15.04.16	M	39	24	32916	32916	31910	96.94	39007	39007	38536	98.79
3120	samp16	samp44	16.03.16	15.04.16	M	37	27.2	26663	26663	25961	97.37	33596	33596	33160	98.7
3121	samp17	samp53	16.03.16	15.04.16	F	36	24.8	36697	36697	35728	97.36	29586	29586	28735	97.12
3122	samp27	samp60	16.03.16	15.04.16	F	39	25.2	19928	19928	19709	98.9	41223	41223	40635	98.57
3123	samp32	samp50	16.03.16	15.04.16	M	39	24.7	40007	40007	39491	98.71	35153	35153	34553	98.29
3124	samp31	samp270	16.03.16	15.04.16	F	36	23.2	53974	53974	52804	97.83	45813	45813	42565	92.91
3125	samp33	samp253	16.03.16	15.04.16	M	35	25.6	35819	35819	34406	96.06	44002	44002	40921	93
3126	samp24	samp47	16.03.16	15.04.16	F	36	23.7	47062	47062	46520	98.85	38730	38730	38447	99.27
3127	samp176	samp285	17.03.16	16.04.16	F	23	25.1	36230	36230	35957	99.25	37519	37519	37035	98.71
3128	samp40	samp75	16.03.16	15.04.16	F	22	21.42	8128	8128	7831	96.35	37969	37969	37453	98.64
3129	samp19	samp71	16.03.16	15.04.16	M	35	25.4	45756	45756	44748	97.8	59121	59121	57660	97.53
3130	samp238	samp66	17.03.16	16.04.16	F	36	23.4	42509	42509	41715	98.13	14253	14253	14137	99.19
3131	samp231	samp78	17.03.16	16.04.16	F	37	26.9	27391	27391	25470	92.99	49483	49483	48201	97.41
3132	samp208	samp74	17.03.16	16.04.16	F	36	25.5	42463	42463	38389	90.41	34732	34732	34354	98.91
3134	samp185	samp73	16.03.16	15.04.16	F	37	23.08	29390	29390	26390	89.79	49041	49041	45430	92.64
3135	samp191	samp245	17.03.16	16.04.16	M	38	27.1	32926	32926	30772	93.46	44772	44772	44382	99.13
3136	samp180	samp242	17.03.16	16.04.16	M	36	23.9	33450	33450	32957	98.53	27554	27554	26226	95.18
3137	samp151	samp283	17.03.16	16.04.16	M	26	24.1	29841	29841	29664	99.41	38385	38385	38034	99.09
3138	samp222	samp68	17.03.16	16.04.16	M	30	23.6	36245	36245	34858	96.17	31638	31638	30501	96.41
3139	samp163	samp64	17.03.16	16.04.16	F	35	22.4	28195	28195	27766	98.48	25528	25528	25088	98.28
3140	samp279	samp83	17.03.16	16.04.16	F	38	27	31590	31590	30047	95.12	33514	33514	32630	97.36
3141	samp159	samp82	17.03.16	16.04.16	F	33	22.4	23096	23096	22192	96.09	34924	34924	34024	97.42
3142	samp187	samp127	17.03.16	16.04.16	M	29	21.6	32705	32702	31132	95.2	22984	22984	22402	97.47
3143	samp221	samp130	17.03.16	16.04.16	F	38	25.3	11097	11097	10977	98.92	12422	12422	12132	97.67
3144	samp192	samp77	17.03.16	16.04.16	F	38	25.6	39965	39965	39600	99.09	21431	21431	21250	99.16
3145	samp196	samp63	17.03.16	16.04.16	F	37	24.7	59076	59076	58603	99.2	40432	40432	40223	99.48
3146	samp181	samp4	17.03.16	16.04.16	F	36	24.9	23515	23515	22255	94.64	27131	27131	25364	93.49
3148	samp148	samp76	17.03.16	16.04.16	F	37	21.7	30547	30547	27723	90.76	27805	27805	25653	92.26
3149	samp145	samp67	17.03.16	16.04.16	F	39	25.4	28647	28647	28240	98.58	37801	37801	35561	94.07
3150	samp278	samp282	17.03.16	16.04.16	M	33	25.5	25965	25965	25772	99.26	45673	45673	45484	99.59
3151	samp220	samp65	17.03.16	16.04.16	F	37	26.3	33049	33049	32791	99.22	33672	33672	33518	99.54
3152	samp224	samp84	17.03.16	16.04.16	F	38	24.7	38148	38148	36503	95.69	45582	45582	41682	91.44
3153	samp205	samp69	17.03.16	16.04.16	F	39	25.5	28122	28122	27726	98.59	40612	40612	39669	97.68
3155	samp186	samp123	17.03.16	16.04.16	M	38	24.4	30864	30864	26511	85.9	20166	20166	16706	82.84
3156	samp141	samp72	18.03.16	16.04.16	F	20	24.6	25767	25767	24445	94.87	40567	40567	40091	98.83
3157	samp144	samp124	17.03.16	16.04.16	F	37	23.8	37305	37305	35833	96.05	24852	24852	24421	98.27
3158	samp277	samp132	17.03.16	16.04.16	M	37	24	37060	37060	35213	95.02	29818	29818	29380	98.53
3159	samp153	samp85	17.03.16	16.04.16	F	31	22.6	32506	32504	31515	96.96	50869	50869	50563	99.4
3160	samp142	samp80	17.03.16	16.04.16	F	37	25	22362	22362	21575	96.48	55322	55322	55141	99.67
3161	samp139	samp255	17.03.16	16.04.16	F	38	27.7	28584	28584	26923	94.19	32984	32984	30848	93.52
3163	samp170	samp252	17.03.16	16.04.16	M	36	24.5	34858	34858	32607	93.54	36380	36380	33400	91.81
3164	samp230	samp49	17.03.16	16.04.16	M	26	23.7	23176	23176	22216	95.86	65165	65165	64033	98.26
3165	samp201	samp262	17.03.16	16.04.16	F	36	27.1	34287	34287	32293	94.18	31574	31574	29427	93.2
3166	samp215	samp265	17.03.16	16.04.16	F	36	23.2	41264	41264	39403	95.49	29981	29981	29180	97.33
3168	samp237	samp91	17.03.16	16.04.16	F	38	24.5	24134	24134	23861	98.87	56572	56572	55825	98.68
3169	samp228	samp95	17.03.16	16.04.16	M	26	24	36521	36521	35723	97.81	40248	40248	39575	98.33
3170	samp143	samp266	17.03.16	16.04.16	F	36	23.2	9398	9398	9088	96.7	26574	26574	26361	99.2
3171	samp166	samp89	18.03.16	17.04.16	M	32	23.3	28868	28868	28271	97.93	43042	43042	42718	99.25
3172	samp210	samp131	17.03.16	16.04.16	F	36	23.1	37866	37866	34536	91.21	27419	27419	24791	90.42
3173	samp207	samp96	17.03.16	16.04.16	F	37	22	37023	37023	34719	93.78	36856	36856	35187	95.47
3174	samp182	samp94	17.03.16	16.04.16	M	19	24.2	22645	22645	20898	92.29	42491	42491	41512	97.7
3175	samp223	samp254	17.03.16	16.04.16	F	35	23.7	32510	32510	30390	93.48	24325	24325	23230	95.5
3176	samp165	samp264	18.03.16	17.04.16	M	36	24.7	32353	32353	31650	97.83	30757	30757	29951	97.38
3178	samp199	samp267	17.03.16	16.04.16	F	25	22.5	24619	24619	22179	90.09	40565	40565	40339	99.44
3179	samp213	samp284	17.03.16	16.04.16	F	37	22.9	31364	31364	28173	89.83	35127	35127	33957	96.67
3180	samp162	samp70	18.03.16	17.04.16	M	34	24.1	33744	33744	33269	98.59	34269	34269	34199	99.8
3181	samp146	samp256	18.03.16	17.04.16	F	34	25.8	25562	25562	25423	99.46	37059	37059	36910	99.6
3182	samp155	samp268	18.03.16	17.04.16	M	36	24.3	34611	34611	32276	93.25	46923	46923	46249	98.56
3183	samp209	samp98	17.03.16	16.04.16	F	36	25.2	41023	41023	38123	92.93	28187	28187	26763	94.95
3185	samp216	samp103	17.03.16	19.04.16	F	39	25.3	34830	34830	34405	98.78	36264	36264	35279	97.28
3186	samp218	samp102	17.03.16	19.04.16	M	24	24.9	19351	19351	18850	97.41	47323	47323	46195	97.62
3187	samp226	samp97	17.03.16	16.04.16	F	36	27.1	28998	28998	28117	96.96	35579	35579	34759	97.7
3188	samp193	samp93	17.03.16	16.04.16	M	38	23.8	25530	25530	24607	96.38	44313	44313	43715	98.65
3190	samp211	samp79	17.03.16	16.04.16	F	36	27	38982	38982	38024	97.54	15405	15405	15013	97.46
3191	samp172	samp86	17.03.16	16.04.16	F	36	24.2	33235	33235	31528	94.86	41563	41563	41276	99.31
3192	samp197	samp250	17.03.16	16.04.16	F	38	23.7	42520	42520	40445	95.12	29617	29617	28308	95.58
3193	samp212	samp260	17.03.16	16.04.16	M	29	23.7	31544	31544	30193	95.72	27029	27029	25789	95.41
3194	samp234	samp263	17.03.16	16.04.16	F	35	24.1	45062	45062	43310	96.11	41564	41564	39354	94.68
3195	samp164	samp258	18.03.16	17.04.16	F	37	27.1	30741	30741	30060	97.78	32154	32154	31682	98.53
3196	samp152	samp251	18.03.16	17.04.16	F	38	24.8	30765	30765	30144	97.98	34162	34162	33438	97.88
3197	samp154	samp271	18.03.16	17.04.16	F	37	25.4	43456	43456	42647	98.14	73667	73667	72472	98.38
3198	samp179	samp120	17.03.16	16.04.16	F	38	25	37618	37618	36761	97.72	30234	30234	30036	99.35
3199	samp140	samp259	17.03.16	16.04.16	M	39	25.8	36272	36272	33862	93.36	38818	38818	36389	93.74
3200	samp195	samp240	17.03.16	16.04.16	F	25	23.03	43126	43126	42782	99.2	29425	29425	29010	98.59
3201	samp227	samp246	17.03.16	16.04.16	M	39	25.3	36645	36645	36243	98.9	30979	30979	30516	98.51
3202	samp147	samp118	18.03.16	17.04.16	F	36	24.8	30359	30359	28594	94.19	43291	43291	41206	95.18
3203	samp184	samp126	17.03.16	16.04.16	F	33	23.3	28394	28394	27299	96.14	34580	34580	33211	96.04
3204	samp203	samp99	17.03.16	16.04.16	M	34	27.6	20865	20865	18141	86.94	25970	25970	24697	95.1
3205	samp106	samp249	21.03.16	20.04.16	F	28	22.1	30884	30884	30190	97.75	32652	32652	31646	96.92
3206	samp107	samp248	21.03.16	20.04.16	M	36	25.2	41699	41699	41061	98.47	30076	30076	28840	95.89
3207	samp194	samp12	17.03.16	16.04.16	F	38	23	26079	26079	24896	95.46	58420	58420	55437	94.89
3208	samp236	samp11	17.03.16	16.04.16	M	37	25.1	38193	38193	36949	96.74	32389	32389	30532	94.27
3209	samp232	samp111	17.03.16	16.04.16	F	36	26.6	40009	40009	39021	97.53	31057	31057	30676	98.77
3210	samp233	samp128	17.03.16	16.04.16	M	22	26.2	41146	41146	39844	96.84	27854	27854	26493	95.11
3211	samp281	samp137	17.03.16	16.04.16	F	36	21.7	39885	39885	39578	99.23	28271	28271	27738	98.11
3212	samp161	samp88	17.03.16	16.04.16	F	37	25.4	31593	31593	30954	97.98	35868	35868	35104	97.87
3213	samp275	samp87	18.03.16	17.04.16	F	23	27.6	40215	40215	39423	98.03	63459	63459	62294	98.16
3214	samp169	samp122	18.03.16	17.04.16	M	19	24.4	30667	30667	29840	97.3	24670	24670	23798	96.47
3215	samp280	samp129	18.03.16	17.04.16	F	38	24.6	40873	40873	39997	97.86	22435	22435	21755	96.97
3216	samp225	samp114	17.03.16	16.04.16	F	34	25.2	24104	24104	23105	95.86	46852	46852	43934	93.77
3217	samp214	samp138	17.03.16	16.04.16	F	37	21	35377	35377	34600	97.8	37481	37481	36971	98.64
3218	samp219	samp125	17.03.16	16.04.16	F	34	26.2	38421	38421	37291	97.06	27237	27237	26821	98.47
3219	samp206	samp119	17.03.16	16.04.16	F	21	21.9	29007	29007	28420	97.98	49157	49156	47397	96.42
3220	samp273	samp115	18.03.16	17.04.16	F	35	25.4	34353	34353	33830	98.48	46916	46916	46072	98.2
3221	samp149	samp90	18.03.16	17.04.16	F	37	26.3	35276	35276	33828	95.9	51188	51188	49782	97.25
3222	samp183	samp112	17.03.16	16.04.16	F	38	21.94	19936	19936	18817	94.39	41851	41851	40278	96.24
3223	samp190	samp108	17.03.16	16.04.16	M	38	25.1	28565	28565	27287	95.53	49306	49306	48284	97.93
3224	samp188	samp62	17.03.16	16.04.16	F	21	25	25035	25035	24077	96.17	26625	26625	25877	97.19
3226	samp189	samp136	17.03.16	16.04.16	F	38	26.3	19234	19234	17696	92	26217	26217	25395	96.86
3230	samp178	samp110	17.03.16	16.04.16	F	37	26.4	26302	26302	25617	97.4	31340	31338	30181	96.31
3231	samp173	samp117	17.03.16	16.04.16	M	38	24.3	35161	35161	33787	96.09	14455	14455	13607	94.13
3232	samp217	samp134	17.03.16	16.04.16	F	36	27	26967	26967	26554	98.47	23766	23766	23566	99.16
3233	samp235	samp135	17.03.16	16.04.16	M	25	22.8	38376	38376	37126	96.74	16014	16014	14866	92.83
3234	samp202	samp116	17.03.16	16.04.16	F	33	21.7	37804	37804	35773	94.63	46060	46060	44949	97.59
3235	samp175	samp9	17.03.16	16.04.16	F	34	24.1	32094	32094	31249	97.37	39993	39993	38690	96.74
3236	samp174	samp2	17.03.16	16.04.16	F	26	19.7	40607	40607	38668	95.22	37683	37683	37127	98.52
3237	samp177	samp8	17.03.16	16.04.16	M	34	25.8	29172	29172	27918	95.7	40629	40629	38706	95.27
3238	samp171	samp104	17.03.16	16.04.16	M	33	26.8	26290	26290	25186	95.8	23167	23167	22393	96.66
3239	samp229	samp105	17.03.16	16.04.16	F	27	21.1	42121	42121	42004	99.72	33063	33063	32757	99.07
3241	samp274	samp3	17.03.16	16.04.16	M	36	24.1	36300	36300	31210	85.98	30488	30488	28273	92.73
3243	samp276	samp7	18.03.16	17.04.16	F	26	21.1	29771	29771	28742	96.54	38915	38915	37241	95.7
3244	samp157	samp6	18.03.16	17.04.16	M	29	24.5	25449	25449	24806	97.47	43639	43639	41101	94.18
3246	samp168	samp101	18.03.16	17.04.16	F	34	20.7	44041	44041	43058	97.77	43629	43629	42861	98.24
3247	samp167	samp241	18.03.16	17.04.16	F	36	20.5	30896	30896	30249	97.91	31512	31512	30533	96.89
3248	samp156	samp239	18.03.16	17.04.16	F	35	22.3	19380	19380	19155	98.84	43416	43416	42195	97.19
3249	samp100	samp247	21.03.16	20.04.16	F	31	21.6	44273	44273	43844	99.03	27585	27585	27170	98.5
3250	samp1	samp244	22.03.16	21.04.16	F	36	25.3	23432	23429	22871	97.62	31417	31417	31261	99.5
