# Supplementary material for: Human Gut Microbiome Response Induced by Fermented Dairy Product Intake in Healthy Volunteers
Source: Nutrients. 2019 Mar 4;11(3):547. doi: 10.3390/nu11030547 (PMC6470569; doi:10.3390/nu11030547)
Supplement: Supplementary file 1 [file nutrients-11-00547-s001.zip › nutrients-442893-Supplementary/Supplementary_Table_3.xlsx]

## Sheet: genus
Sample ID

## Sheet: family
Sample ID

## Sheet: order
Sample ID

## Sheet: class
Sample ID

## Sheet: phylum
Sample ID
