# Supplementary material for: Human Gut Microbiome Response Induced by Fermented Dairy Product Intake in Healthy Volunteers
Source: Nutrients. 2019 Mar 4;11(3):547. doi: 10.3390/nu11030547 (PMC6470569; doi:10.3390/nu11030547)
Supplement: Supplementary file 1 [file nutrients-11-00547-s001.zip › nutrients-442893-Supplementary/Supplementary_Table_4.xlsx]

## Sheet: Sheet1
Composition of the microbial cooperatives.
Genus	Cooperative	Relative abundance, mean ± SD, %
Bacteroidetes;Bacteroidia;Bacteroidales;Bacteroidaceae;Bacteroides	cl2	6 ± 6.86
Bacteroidetes;Bacteroidia;Bacteroidales;Porphyromonadaceae;Butyricimonas	cl2	0.04 ± 0.06
Bacteroidetes;Bacteroidia;Bacteroidales;Porphyromonadaceae;Odoribacter	cl2	0.05 ± 0.07
Bacteroidetes;Bacteroidia;Bacteroidales;Porphyromonadaceae;Parabacteroides	cl2	0.34 ± 0.72
Bacteroidetes;Bacteroidia;Bacteroidales;Rikenellaceae;Alistipes	cl2	0.93 ± 1.27
Euryarchaeota;Methanobacteria;Methanobacteriales;Methanobacteriaceae;Methanobrevibacter	cl3	0.53 ± 1.27
Firmicutes;Clostridia;Clostridiales;Catabacteriaceae;Catabacter	cl3	0.09 ± 0.14
Firmicutes;Clostridia;Clostridiales;Christensenellaceae;Christensenella	cl3	0.24 ± 0.6
Firmicutes;Clostridia;Clostridiales;Christensenellaceae;unclassified	cl3	0.33 ± 0.79
Firmicutes;Bacilli;Lactobacillales;Streptococcaceae;Streptococcus	cl1	2.16 ± 4.79
Firmicutes;Clostridia;Clostridiales;Eubacteriaceae;Eubacterium	cl1	3.44 ± 1.96
Firmicutes;Clostridia;Clostridiales;Lachnospiraceae;(Blautia/unclassified)	cl1	3.98 ± 4
Firmicutes;Clostridia;Clostridiales;Lachnospiraceae;Anaerostipes	cl1	1.38 ± 1.75
Firmicutes;Clostridia;Clostridiales;Lachnospiraceae;Blautia	cl1	3.3 ± 2.88
Firmicutes;Clostridia;Clostridiales;Lachnospiraceae;Dorea	cl1	2.28 ± 1.86
Actinobacteria;Actinobacteria;Coriobacteriales;Coriobacteriaceae;Eggerthella	cl1	0.08 ± 0.27
Firmicutes;Clostridia;Clostridiales;Lachnospiraceae;[Ruminococcus]	cl1	0.05 ± 0.11
Firmicutes;Erysipelotrichia;Erysipelotrichales;Erysipelotrichaceae;Candidatus_Stoquefichus	cl1	0.04 ± 0.13
Firmicutes;Erysipelotrichia;Erysipelotrichales;Erysipelotrichaceae;Erysipelatoclostridium	cl1	0.07 ± 0.24
Firmicutes;Clostridia;Clostridiales;(Oscillospiraceae/Ruminococcaceae);unclassified	cl4	0.24 ± 0.36
Firmicutes;Clostridia;Clostridiales;Oscillospiraceae;Oscillibacter	cl4	2.81 ± 2.82
Firmicutes;Clostridia;Clostridiales;Ruminococcaceae;unclassified	cl4	3.71 ± 3.11
Firmicutes;Clostridia;Clostridiales;Peptostreptococcaceae;Intestinibacter	cl5	0.26 ± 0.58
Firmicutes;Clostridia;Clostridiales;Peptostreptococcaceae;Terrisporobacter	cl5	0.04 ± 0.13
Firmicutes;Erysipelotrichia;Erysipelotrichales;Erysipelotrichaceae;Turicibacter	cl5	0.11 ± 0.28
Firmicutes;Negativicutes;Acidaminococcales;Acidaminococcaceae;Phascolarctobacterium	cl6	0.55 ± 1.13
Firmicutes;Negativicutes;Veillonellales;Veillonellaceae;Dialister	cl6	2.18 ± 3.68
Firmicutes;Bacilli;Bacillales;Staphylococcaceae;Staphylococcus	cl7	0.08 ± 0.12
Proteobacteria;Gammaproteobacteria;Enterobacteriales;Enterobacteriaceae;(Shigella/unclassified)	cl7	2.55 ± 5.27
Firmicutes;Negativicutes;Veillonellales;Veillonellaceae;Veillonella	cl8	0.09 ± 0.31
Proteobacteria;Gammaproteobacteria;Pasteurellales;Pasteurellaceae;Haemophilus	cl8	0.04 ± 0.16
