# Supplementary material for: Human Gut Microbiome Response Induced by Fermented Dairy Product Intake in Healthy Volunteers
Source: Nutrients. 2019 Mar 4;11(3):547. doi: 10.3390/nu11030547 (PMC6470569; doi:10.3390/nu11030547)
Supplement: Supplementary file 1 [file nutrients-11-00547-s001.zip › nutrients-442893-Supplementary/Supplementary_Table_5.xlsx]

## Sheet: Increase
Taxa for which the relative abundance changed significantly after the FDP consumption.
Taxon	Rank	p value	Adj. p value	Linear regression coefficient
Actinobacteria;Actinobacteria;Bifidobacteriales;Bifidobacteriaceae;Bifidobacterium;Bifidobacterium_animalis	species	0	0	1.0962
Firmicutes;Negativicutes;Veillonellales;Veillonellaceae;Dialister;Dialister_succinatiphilus	species	0	0	1.0738
Actinobacteria;Actinobacteria;Bifidobacteriales;Bifidobacteriaceae;Bifidobacterium;Bifidobacterium_adolescentis	species	0	0	0.8769
Firmicutes;unclassified	class	0.0014	0.0066	0.8565
Firmicutes;unclassified;unclassified	order	0.0015	0.0056	0.8535
Firmicutes;unclassified;unclassified;unclassified;unclassified;OTU874|NN=Bacillus_thuringiensis_AM292029|D=80.3	species	0.0007	0.0142	0.8347
Firmicutes;Bacilli;Lactobacillales;Streptococcaceae;Streptococcus;(OTU1254|NN=Streptococcus_vestibularis_AY188353|D=96.7/Streptococcus_salivarius/Streptococcus_thermophilus)	species	0	0	0.811
Actinobacteria;Actinobacteria;Bifidobacteriales;Bifidobacteriaceae	family	0.0003	0.007	0.7927
Actinobacteria;Actinobacteria;Bifidobacteriales	order	0.0003	0.0029	0.7849
Actinobacteria;Actinobacteria;Bifidobacteriales;Bifidobacteriaceae;Bifidobacterium	genus	0.0003	0.0054	0.7837
Firmicutes;unclassified;unclassified;unclassified;unclassified	genus	0.0027	0.0283	0.7819
Firmicutes;unclassified;unclassified;unclassified	family	0.0037	0.0299	0.765
Firmicutes;Erysipelotrichia;Erysipelotrichales;Erysipelotrichaceae;Catenibacterium	genus	0.0001	0.0038	0.7423
Firmicutes;Erysipelotrichia;Erysipelotrichales;Erysipelotrichaceae;Catenibacterium;Catenibacterium_mitsuokai	species	0.0005	0.0107	0.738
Actinobacteria;Actinobacteria;Coriobacteriales;Coriobacteriaceae;Slackia;Slackia_isoflavoniconvertens	species	0.0009	0.0159	0.7049
Firmicutes;Clostridia;Clostridiales;Ruminococcaceae;unclassified;OTU119|NN=Papillibacter_cinnamivorans_AF167711|D=91.1	species	0.0001	0.0031	0.6875
Firmicutes;Bacilli;Lactobacillales;Streptococcaceae;Streptococcus	genus	0.002	0.0237	0.6845
Actinobacteria;Actinobacteria;Coriobacteriales;Coriobacteriaceae;Slackia	genus	0.0002	0.0051	0.672
Actinobacteria;Actinobacteria;Coriobacteriales;Coriobacteriaceae;Adlercreutzia;Adlercreutzia_equolifaciens	species	0.0002	0.0056	0.6624
Actinobacteria;Actinobacteria;Bifidobacteriales;Bifidobacteriaceae;Bifidobacterium;Bifidobacterium_bifidum	species	0.0036	0.0465	0.66
Actinobacteria;Actinobacteria;Coriobacteriales;Coriobacteriaceae;Collinsella;Collinsella_aerofaciens	species	0.0001	0.0031	0.6467
Actinobacteria;Actinobacteria;Coriobacteriales;Coriobacteriaceae;Adlercreutzia	genus	0	0.0016	0.646
Actinobacteria;Actinobacteria;Coriobacteriales;Coriobacteriaceae;Collinsella	genus	0.0006	0.0095	0.6285
Actinobacteria;Actinobacteria;Coriobacteriales	order	0.0001	0.0019	0.6194
Firmicutes;Clostridia;Clostridiales;unclassified;unclassified;OTU486|NN=Christensenella_minuta_AB490809|D=83.7	species	0.0021	0.0307	0.6098
Firmicutes;Clostridia;Clostridiales;Clostridiaceae;Clostridium;Clostridium_disporicum	species	0.0004	0.0106	0.6064
Firmicutes;Erysipelotrichia;Erysipelotrichales	order	0.0007	0.0031	0.6033
Firmicutes;Erysipelotrichia	class	0.0006	0.0045	0.6033
Actinobacteria;Actinobacteria	class	0	0.0006	0.5866
Bacteroidetes;Bacteroidia;Bacteroidales;Prevotellaceae;Prevotella;(OTU497|NN=Prevotella_copri_AB064923|D=94.1/OTU516|NN=Prevotella_copri_AB064923|D=96.6/Prevotella_copri)	species	0.0009	0.0159	0.5822
Actinobacteria;Actinobacteria;Coriobacteriales;Coriobacteriaceae	family	0.0003	0.007	0.5311
Firmicutes;Bacilli;Bacillales	order	0.0006	0.0031	0.5251
Actinobacteria;Actinobacteria;Bifidobacteriales;Bifidobacteriaceae;Bifidobacterium;Bifidobacterium_longum	species	0.0016	0.0261	0.5214
Firmicutes;Erysipelotrichia;Erysipelotrichales;Erysipelotrichaceae	family	0.0024	0.024	0.5197
Firmicutes;Clostridia;Clostridiales;Lachnospiraceae;Lachnoclostridium;OTU395|NN=Clostridium_bolteae_AJ508452|D=93.5	species	0.0015	0.0248	0.513
Firmicutes;Bacilli;Bacillales;Staphylococcaceae;Staphylococcus;Staphylococcus_sciuri	species	0.0026	0.0368	0.4777
Firmicutes;Bacilli;Bacillales;Staphylococcaceae;Staphylococcus	genus	0.0015	0.0198	0.463
Firmicutes;Bacilli;Bacillales;Staphylococcaceae	family	0.0017	0.0233	0.4617
Actinobacteria;Actinobacteria;Coriobacteriales;Coriobacteriaceae;Gordonibacter	genus	0.0051	0.044	0.3888

## Sheet: Decrease
Taxa for which the relative abundance changed significantly after the FDP consumption
Taxon	Rank	p value	Adj. p value	Linear regression coefficient
Firmicutes;Clostridia;Clostridiales;Lachnospiraceae;(Lachnoclostridium/unclassified);unclassified	species	0	0	-1.0979
Firmicutes;Clostridia;Clostridiales;Lachnospiraceae;(Lachnoclostridium/unclassified)	genus	0	0	-1.0864
Firmicutes;Clostridia;Clostridiales;Lachnospiraceae;Blautia;Blautia_stercoris	species	0	0.0018	-0.924
Firmicutes;Negativicutes;Acidaminococcales;Acidaminococcaceae;Phascolarctobacterium;Phascolarctobacterium_faecium	species	0	0.0011	-0.9227
Firmicutes;Clostridia;Clostridiales;Lachnospiraceae;Roseburia;OTU1054|NN=Roseburia_faecis_AY804149|D=95.8	species	0	0	-0.9189
Firmicutes;Clostridia;Clostridiales;Lachnospiraceae;Lachnoclostridium;OTU2|NN=Clostridium_bolteae_AJ508452|D=94	species	0	0	-0.8679
Firmicutes;Clostridia;Clostridiales;Ruminococcaceae;Ruminococcus;OTU673|NN=Ruminococcus_callidus_X85100|D=93.8	species	0.0002	0.0054	-0.7845
Firmicutes;Clostridia;Clostridiales;Lachnospiraceae;unclassified;OTU255|NN=Anoxystipes_fissicatena_NR_104800.1|D=94.9	species	0	0.001	-0.7342
Firmicutes;Clostridia;Clostridiales;Ruminococcaceae;Ruminococcus;OTU9|NN=Soleaferrea_massiliensis_JX101688|D=88.2	species	0.0018	0.0271	-0.7263
Firmicutes;Negativicutes;Acidaminococcales;Acidaminococcaceae	family	0.0065	0.043	-0.7153
Firmicutes;Negativicutes;Acidaminococcales	order	0.0061	0.0192	-0.7123
Firmicutes;Clostridia;Clostridiales;Ruminococcaceae;Ruminococcus;Ruminococcus_callidus	species	0.0001	0.0031	-0.6991
Firmicutes;Clostridia;Clostridiales;Lachnospiraceae;Roseburia;(OTU1731|NN=Roseburia_intestinalis_AB661435|D=97/Roseburia_intestinalis)	species	0	0.0011	-0.6909
Firmicutes;Clostridia;Clostridiales;Ruminococcaceae;Ruminococcus;(OTU262|NN=Ruminococcus_bromii_DQ882649|D=96.8/OTU286|NN=Ruminococcus_bromii_DQ882649|D=96.6)	species	0	0.0009	-0.6889
Firmicutes;Clostridia;Clostridiales;Ruminococcaceae;unclassified;(OTU657|NN=Soleaferrea_massiliensis_JX101688|D=88.5/OTU849|NN=Soleaferrea_massiliensis_JX101688|D=86)	species	0.0004	0.0106	-0.6534
Proteobacteria;Gammaproteobacteria;Enterobacteriales;Enterobacteriaceae;(Averyella/Citrobacter/Enterobacter/Kluyvera);unclassified	species	0.0024	0.0346	-0.6435
Firmicutes;Clostridia;Clostridiales;Lachnospiraceae;Roseburia;OTU855|NN=Roseburia_faecis_AY804149|D=95.5	species	0.0002	0.0059	-0.6307
Firmicutes;Clostridia;Clostridiales;Lachnospiraceae;unclassified;OTU1314|NN=Eubacterium_rectale_AY804151|D=96.2	species	0.0007	0.0142	-0.6127
Firmicutes;Clostridia;Clostridiales;Lachnospiraceae;unclassified;(OTU454|NN=Coprococcus[Bacteroides]_galacturonicus_DQ497994|D=88.2/OTU717|NN=Lachnospira_pectinoschiza_AY699278|D=87.7/OTU873|NN=Coprococcus[Bacteroides]_galacturonicus_DQ497994|D=88.6)	species	0.0018	0.0271	-0.5575
Firmicutes;Clostridia;Clostridiales;Lachnospiraceae;Coprococcus;Coprococcus_eutactus	species	0.0007	0.0142	-0.5542
Firmicutes;Clostridia;Clostridiales;Lachnospiraceae;Coprococcus;OTU767|NN=Anoxystipes_fissicatena_NR_104800.1|D=93.6	species	0.0015	0.0248	-0.5499
Bacteroidetes;Bacteroidia;Bacteroidales;Bacteroidaceae;Bacteroides;(OTU1556|NN=Bacteroides_thetaiotaomicron_BNRRR16SB|D=95.9/OTU534|NN=Bacteroides_thetaiotaomicron_BNRRR16SB|D=96.7)	species	0.0029	0.0376	-0.4988
Firmicutes;Clostridia;Clostridiales;Lachnospiraceae;unclassified;OTU1356|NN=Roseburia_intestinalis_AB661435|D=93.2	species	0.0028	0.0376	-0.4763
Firmicutes;Clostridia;Clostridiales;Lachnospiraceae;Roseburia	genus	0.0037	0.0349	-0.4119
