# Supplementary material for: Human Gut Microbiome Response Induced by Fermented Dairy Product Intake in Healthy Volunteers
Source: Nutrients. 2019 Mar 4;11(3):547. doi: 10.3390/nu11030547 (PMC6470569; doi:10.3390/nu11030547)
Supplement: Supplementary file 1 [file nutrients-11-00547-s001.zip › nutrients-442893-Supplementary/Supplementary_Table_6.xlsx]

## Sheet: Increased
Metabolic pathways for which the relative abundance changed significantly after the FDP consumption.
Pathway	KEGG ID	Total number of the genes in the pathway	Number of the genes with increased rel. abundance	Number of genes with decreased rel. abundance	Adj. p
Phosphotransferase system (PTS)	ko02060	75	52	8	0
Ribosome	ko03010	144	52	4	0.01

## Sheet: Decreased
Metabolic pathways for which the relative abundance changed significantly after the FDP consumption.
Pathway	KEGG ID	Total number of the genes in the pathway	Number of the genes with increased rel. abundance	Number of genes with decreased rel. abundance	Adj. p
Pentose and glucuronate interconversions	ko00040	51	13	22	0
Fructose and mannose metabolism	ko00051	66	28	26	0.01
Primary bile acid biosynthesis	ko00120	17	0	1	0.01
Steroid hormone biosynthesis	ko00140	35	0	3	0
Oxidative phosphorylation	ko00190	206	28	30	0
Alanine, aspartate and glutamate metabolism	ko00250	54	15	19	0
Lysine degradation	ko00310	54	8	8	0.01
Phenylalanine, tyrosine and tryptophan biosynthesis	ko00400	62	20	19	0.01
Cyanoamino acid metabolism	ko00460	28	3	6	0
Starch and sucrose metabolism	ko00500	79	23	28	0
N-Glycan biosynthesis	ko00510	44	0	2	0
Other glycan degradation	ko00511	16	2	7	0
Amino sugar and nucleotide sugar metabolism	ko00520	107	34	30	0
Streptomycin biosynthesis	ko00521	17	2	8	0
Polyketide sugar unit biosynthesis	ko00523	32	0	4	0
Butirosin and neomycin biosynthesis	ko00524	22	0	2	0
Arachidonic acid metabolism	ko00590	27	0	2	0.01
Sphingolipid metabolism	ko00600	40	1	5	0
Methane metabolism	ko00680	186	44	28	0
Sulfur metabolism	ko00920	32	8	8	0.01
Flavone and flavonol biosynthesis	ko00944	12	0	1	0.01
ABC transporters	ko02010	325	126	70	0
Bacterial chemotaxis	ko02030	26	8	17	0
Flagellar assembly	ko02040	41	9	28	0
