# Supplementary material for: Human Gut Microbiome Response Induced by Fermented Dairy Product Intake in Healthy Volunteers
Source: Nutrients. 2019 Mar 4;11(3):547. doi: 10.3390/nu11030547 (PMC6470569; doi:10.3390/nu11030547)
Supplement: Supplementary file 1 [file nutrients-11-00547-s001.zip › nutrients-442893-Supplementary/Supplementary_Table_7.xlsx]

## Sheet: Increased
Metabolic modules for which the relative abundance changed significantly after the FDP consumption.
Module	KEGG ID	Total number of the genes in the pathway	Number of the genes with increased rel. abundance	Number of genes with decreased rel. abundance	Adj. p
Ribosome, bacteria	md:M00178	55	51	4	0
Ribosome, archaea	md:M00179	67	31	0	0
PTS system, beta-glucoside-specific II component	md:M00271	3	3	0	0
PTS system, N-acetylgalactosamine-specific II component	md:M00277	4	4	0	0
PTS system, lactose-specific II component	md:M00281	3	3	0	0
Manganese/zinc/iron transport system	md:M00319	4	4	0	0

## Sheet: Decreased
Metabolic modules for which the relative abundance changed significantly after the FDP consumption.
Module	KEGG ID	Total number of the genes in the pathway	Number of the genes with increased rel. abundance	Number of genes with decreased rel. abundance	Adj. p
Lipopolysaccharide biosynthesis, KDO2-lipid A	md:M00060	10	1	8	0.00766
NADH:quinone oxidoreductase, prokaryotes	md:M00144	17	4	11	0
Sulfate transport system	md:M00185	4	0	4	0.00766
Methanogenesis, methylamine/dimethylamine/trimethylamine => methane	md:M00563	13	0	4	0
