# Supplementary material for: Human Gut Microbiome Response Induced by Fermented Dairy Product Intake in Healthy Volunteers
Source: Nutrients. 2019 Mar 4;11(3):547. doi: 10.3390/nu11030547 (PMC6470569; doi:10.3390/nu11030547)
Supplement: Supplementary file 1 [file nutrients-11-00547-s001.zip › nutrients-442893-Supplementary/Supplementary_Table_8.xlsx]

## Sheet: non-responders, Increase
Microbial taxa with significantly changed relative abundance after the course of FDP consumption.
Taxon	Taxonomy level	p value	Adjusted p value	Linear model coefficient
Bacteroidetes;Bacteroidia;Bacteroidales;Prevotellaceae;Prevotella;(OTU497|NN=Prevotella_copri_AB064923|D=94.1/OTU516|NN=Prevotella_copri_AB064923|D=96.6/Prevotella_copri)	species	0.0004	0.0279	1.3432
Bacteroidetes;Bacteroidia;Bacteroidales;Bacteroidaceae;Bacteroides;Bacteroides_finegoldii	species	0.0002	0.0194	0.9596
Firmicutes;Clostridia;Clostridiales;Oscillospiraceae;Oscillibacter;(OTU1015|NN=Oscillibacter_valericigenes_AB238598|D=95.4/OTU156|NN=Oscillibacter_valericigenes_AB238598|D=95.3)	species	0.0004	0.0279	0.8161

## Sheet: non-responders, Decrease
Taxon	Taxonomy level	p value	Adjusted p value	Linear model coefficient
Firmicutes;Bacilli;Lactobacillales;Streptococcaceae;Lactococcus	genus	0	0	-2.131
Firmicutes;Bacilli;Lactobacillales;Streptococcaceae;Lactococcus;Lactococcus_lactis	species	0	0	-2.0433
Firmicutes;Bacilli;Lactobacillales;Streptococcaceae;Lactococcus;(Lactococcus_plantarum/Lactococcus_raffinolactis)	species	0.0001	0.0194	-1.2172
Firmicutes;Clostridia;Clostridiales;Ruminococcaceae;Ruminococcus;OTU673|NN=Ruminococcus_callidus_X85100|D=93.8	species	0.0006	0.0341	-0.8809
Firmicutes;Clostridia;Clostridiales;Lachnospiraceae;(Lachnoclostridium/unclassified);unclassified	species	0.001	0.0474	-0.7626
cooperative1	cooperative	0.0023	0.011	-0.0556

## Sheet: responders, Increase
Taxon	Taxonomy level	p value	Adjusted p value	Linear model coefficient
Firmicutes;Bacilli;Lactobacillales;Streptococcaceae;Lactococcus	genus	0	0	2.6017
Firmicutes;Bacilli;Lactobacillales;Streptococcaceae;Lactococcus;Lactococcus_lactis	species	0	0	2.3108
Firmicutes;Negativicutes;Veillonellales;Veillonellaceae;Dialister;Dialister_succinatiphilus	species	0	0.0002	2.1565
Firmicutes;Bacilli;Lactobacillales;Streptococcaceae	family	0	0	1.7926
Firmicutes;Bacilli;Lactobacillales;Streptococcaceae;Streptococcus;(OTU1254|NN=Streptococcus_vestibularis_AY188353|D=96.7/Streptococcus_salivarius/Streptococcus_thermophilus)	species	0	0	1.7906
Firmicutes;Bacilli;Lactobacillales;Streptococcaceae;Streptococcus	genus	0	0	1.6414
Actinobacteria;Actinobacteria;Bifidobacteriales;Bifidobacteriaceae;Bifidobacterium;Bifidobacterium_animalis	species	0	0.0002	1.5585
Actinobacteria;Actinobacteria;Bifidobacteriales;Bifidobacteriaceae;Bifidobacterium;Bifidobacterium_adolescentis	species	0.0004	0.007	1.4236
Actinobacteria;Actinobacteria;Bifidobacteriales;Bifidobacteriaceae	family	0.0001	0.0009	1.4089
Actinobacteria;Actinobacteria;Coriobacteriales	order	0	0	1.3851
Actinobacteria;Actinobacteria;Bifidobacteriales;Bifidobacteriaceae;Bifidobacterium	genus	0.0001	0.0015	1.3762
Actinobacteria;Actinobacteria;Coriobacteriales;Coriobacteriaceae;Slackia;Slackia_isoflavoniconvertens	species	0.0001	0.0019	1.329
Actinobacteria;Actinobacteria;Coriobacteriales;Coriobacteriaceae;Collinsella;Collinsella_aerofaciens	species	0	0.0006	1.3129
Firmicutes;Bacilli;Bacillales	order	0	0	1.2631
Actinobacteria;Actinobacteria;Coriobacteriales;Coriobacteriaceae;Collinsella	genus	0.0001	0.0015	1.1968
Actinobacteria;Actinobacteria;Bifidobacteriales	order	0.0008	0.0025	1.1832
Actinobacteria;Actinobacteria;Coriobacteriales;Coriobacteriaceae	family	0	0	1.1622
Firmicutes;Bacilli;Lactobacillales	order	0	0	1.1583
Actinobacteria;Actinobacteria	class	0	0	1.1517
Actinobacteria;Actinobacteria;Coriobacteriales;Coriobacteriaceae;Slackia	genus	0.0009	0.0082	1.148
Firmicutes;Bacilli;Bacillales;Staphylococcaceae	family	0	0	1.1436
Firmicutes;Bacilli	class	0	0	1.1381
Actinobacteria;Actinobacteria;Bifidobacteriales;Bifidobacteriaceae;Bifidobacterium;Bifidobacterium_longum	species	0.0004	0.0076	1.1372
Firmicutes;Bacilli;Bacillales;Staphylococcaceae;Staphylococcus	genus	0	0	1.1145
Firmicutes;Bacilli;Bacillales;Staphylococcaceae;Staphylococcus;Staphylococcus_sciuri	species	0	0	1.1085
Actinobacteria;Actinobacteria;Coriobacteriales;Coriobacteriaceae;Eggerthella;Eggerthella_lenta	species	0.0003	0.005	1.0921
Firmicutes;Erysipelotrichia;Erysipelotrichales	order	0.0001	0.0004	1.0893
Firmicutes;Erysipelotrichia	class	0.0001	0.0004	1.0892
Firmicutes;Clostridia;Clostridiales;unclassified;unclassified;OTU1513|NN=Christensenella_minuta_AB490809|D=84.3	species	0	0.0005	1.0887
Firmicutes;Clostridia;Clostridiales;Clostridiaceae;Clostridium;Clostridium_disporicum	species	0.004	0.036	1.073
Actinobacteria;Actinobacteria;Coriobacteriales;Coriobacteriaceae;Eggerthella	genus	0.0008	0.0077	1.0574
Actinobacteria;Actinobacteria;Bifidobacteriales;Bifidobacteriaceae;Bifidobacterium;Bifidobacterium_bifidum	species	0.0008	0.0114	1.0492
Actinobacteria;Actinobacteria;Coriobacteriales;Coriobacteriaceae;unclassified	genus	0.0007	0.0077	1.0437
Actinobacteria;Actinobacteria;Coriobacteriales;Coriobacteriaceae;Adlercreutzia;Adlercreutzia_equolifaciens	species	0	0.0003	1.0376
Firmicutes;Clostridia;Clostridiales;unclassified;unclassified;OTU1039|NN=Christensenella_minuta_AB490809|D=84	species	0.0016	0.0186	1.0346
Euryarchaeota;Methanobacteria;Methanobacteriales;Methanobacteriaceae	family	0.0015	0.0089	1.0231
Firmicutes;unclassified;unclassified;unclassified;unclassified;OTU874|NN=Bacillus_thuringiensis_AM292029|D=80.3	species	0.0045	0.0385	1.0093
Actinobacteria;Actinobacteria;Coriobacteriales;Coriobacteriaceae;Adlercreutzia	genus	0	0.0002	0.9924
Euryarchaeota;Methanobacteria;Methanobacteriales;Methanobacteriaceae;Methanobrevibacter;Methanobrevibacter_smithii_U55233.1	species	0.0012	0.0143	0.9873
Euryarchaeota;Methanobacteria;Methanobacteriales;Methanobacteriaceae;Methanobrevibacter	genus	0.0026	0.016	0.984
Euryarchaeota;Methanobacteria	class	0.002	0.0046	0.9819
Euryarchaeota;Methanobacteria;Methanobacteriales	order	0.002	0.0046	0.9756
Firmicutes;Clostridia;Clostridiales;Lachnospiraceae;Lachnoclostridium;OTU395|NN=Clostridium_bolteae_AJ508452|D=93.5	species	0.0008	0.0114	0.9694
Firmicutes;unclassified	class	0.0217	0.0434	0.9615
Firmicutes;unclassified;unclassified	order	0.0228	0.04	0.9556
Proteobacteria;Gammaproteobacteria;Enterobacteriales;Enterobacteriaceae;(Shigella/unclassified);unclassified	species	0.0008	0.0114	0.9389
Proteobacteria;Gammaproteobacteria;Enterobacteriales;Enterobacteriaceae;(Shigella/unclassified)	genus	0.0023	0.0154	0.8909
Proteobacteria;Gammaproteobacteria;Enterobacteriales;Enterobacteriaceae	family	0.0032	0.017	0.879
Actinobacteria;Actinobacteria;Coriobacteriales;Coriobacteriaceae;unclassified;(OTU1313|NN=Adlercreutzia_equolifaciens_AB306660|D=92.7/OTU788|NN=Eggerthella_lenta_AF292375|D=92.5)	species	0.0018	0.0195	0.8785
Proteobacteria;Gammaproteobacteria;Enterobacteriales	order	0.0022	0.0046	0.8613
Proteobacteria;Gammaproteobacteria	class	0.0013	0.0036	0.8528
Firmicutes;Erysipelotrichia;Erysipelotrichales;Erysipelotrichaceae	family	0.0012	0.0084	0.8444
Firmicutes;Erysipelotrichia;Erysipelotrichales;Erysipelotrichaceae;Catenibacterium;Catenibacterium_mitsuokai	species	0.002	0.0202	0.8361
Firmicutes;Erysipelotrichia;Erysipelotrichales;Erysipelotrichaceae;Catenibacterium	genus	0.002	0.0141	0.8344
Firmicutes;Clostridia;Clostridiales;unclassified;unclassified;OTU486|NN=Christensenella_minuta_AB490809|D=83.7	species	0.0005	0.0079	0.8309
Firmicutes;Clostridia;Clostridiales;Clostridiaceae	family	0.001	0.0084	0.7965
Firmicutes;Clostridia;Clostridiales;Clostridiaceae;Clostridium	genus	0.0013	0.0103	0.7674
Firmicutes;Clostridia;Clostridiales;Ruminococcaceae;Ruminococcus;OTU60|NN=Ruminococcus_bromii_DQ882649|D=89.6	species	0.002	0.0202	0.7634
Firmicutes;Bacilli;Lactobacillales;Leuconostocaceae	family	0.0111	0.0341	0.761
Firmicutes;Bacilli;Lactobacillales;Leuconostocaceae;Leuconostoc	genus	0.0118	0.0485	0.7508
Proteobacteria;Gammaproteobacteria;Pseudomonadales	order	0.0021	0.0046	0.7438
Proteobacteria;Gammaproteobacteria;Pasteurellales	order	0.0291	0.0426	0.7171
Actinobacteria;Actinobacteria;Coriobacteriales;Coriobacteriaceae;Gordonibacter;Gordonibacter_pamelaeae	species	0.0062	0.0495	0.6662
Actinobacteria;Actinobacteria;Coriobacteriales;Coriobacteriaceae;Gordonibacter	genus	0.0042	0.023	0.6428
Proteobacteria;Gammaproteobacteria;Pseudomonadales;Moraxellaceae	family	0.0126	0.036	0.5765
cooperative1	cooperative	0.016	0.0401	0.057

## Sheet: responders, Decrease
Taxon	Taxonomy level	p value	Adjusted p value	Linear model coefficient
Firmicutes;Clostridia;Clostridiales;Lachnospiraceae;(Lachnoclostridium/unclassified)	genus	0	0.0001	-1.5526
Firmicutes;Clostridia;Clostridiales;Lachnospiraceae;(Lachnoclostridium/unclassified);unclassified	species	0	0.0001	-1.5308
Firmicutes;Clostridia;Clostridiales;Lachnospiraceae;unclassified;OTU317|NN=Clostridium_hathewayi_EF408243|D=93.3	species	0	0.0001	-1.4099
Firmicutes;Clostridia;Clostridiales;Ruminococcaceae;Ruminococcus;OTU93|NN=Ruminococcus_bromii_DQ882649|D=96.3	species	0.0021	0.0212	-1.3347
Firmicutes;Clostridia;Clostridiales;Lachnospiraceae;Blautia;Blautia_stercoris	species	0.0001	0.0025	-1.2757
Firmicutes;Clostridia;Clostridiales;Lachnospiraceae;unclassified;OTU255|NN=Anoxystipes_fissicatena_NR_104800.1|D=94.9	species	0.0001	0.0019	-1.2231
Firmicutes;Clostridia;Clostridiales;Lachnospiraceae;Roseburia;(OTU1731|NN=Roseburia_intestinalis_AB661435|D=97/Roseburia_intestinalis)	species	0.0006	0.0089	-1.1811
Bacteroidetes;Bacteroidia;Bacteroidales;Porphyromonadaceae;Butyricimonas	genus	0.0001	0.001	-1.1771
Bacteroidetes;Bacteroidia;Bacteroidales;Porphyromonadaceae;Butyricimonas;Butyricimonas_virosa	species	0	0.0007	-1.1758
Bacteroidetes;Bacteroidia;Bacteroidales;Bacteroidaceae;Bacteroides;OTU132|NN=Bacteroides_vulgatus_BNRRR16SA|D=97	species	0	0.0002	-1.1715
Firmicutes;Clostridia;Clostridiales;unclassified;unclassified;OTU1244|NN=Coprococcus_eutactus_EF031543|D=87.9	species	0	0.001	-1.0962
Bacteroidetes;Bacteroidia;Bacteroidales;Porphyromonadaceae;Parabacteroides;Parabacteroides_merdae	species	0.0008	0.0114	-1.0908
Bacteroidetes;Bacteroidia;Bacteroidales;Bacteroidaceae;Bacteroides;OTU507|NN=Bacteroides_xylanisolvens_AB510713|D=97	species	0.0001	0.0023	-1.0643
Firmicutes;Clostridia;Clostridiales;Lachnospiraceae;Roseburia;OTU1054|NN=Roseburia_faecis_AY804149|D=95.8	species	0	0.001	-1.0437
Firmicutes;Clostridia;Clostridiales;Lachnospiraceae;Lachnoclostridium;OTU2|NN=Clostridium_bolteae_AJ508452|D=94	species	0.0009	0.0114	-1.038
Firmicutes;Negativicutes;Acidaminococcales;Acidaminococcaceae	family	0.0046	0.0218	-1.0276
Bacteroidetes;Bacteroidia;Bacteroidales;Bacteroidaceae;Bacteroides;OTU20|NN=Bacteroides_xylanisolvens_AB510713|D=96.4	species	0.0022	0.0213	-1.0229
Firmicutes;Negativicutes;Acidaminococcales;Acidaminococcaceae;Phascolarctobacterium	genus	0.0035	0.0202	-1.0211
Bacteroidetes;Bacteroidia;Bacteroidales;Porphyromonadaceae;Parabacteroides	genus	0.0085	0.0403	-0.9682
Firmicutes;Clostridia;Clostridiales;Lachnospiraceae;Tyzzerella	genus	0.0092	0.0414	-0.9443
Firmicutes;Clostridia;Clostridiales;Ruminococcaceae;Ruminococcus;Ruminococcus_callidus	species	0.0016	0.0186	-0.9176
Bacteroidetes;Bacteroidia;Bacteroidales;Bacteroidaceae;Bacteroides;OTU1000|NN=Bacteroides_vulgatus_BNRRR16SA|D=96.9	species	0.0055	0.0453	-0.9149
Bacteroidetes;Bacteroidia	class	0.0004	0.0014	-0.8992
Bacteroidetes;Bacteroidia;Bacteroidales	order	0.0004	0.0016	-0.8992
Firmicutes;Clostridia;Clostridiales;Lachnospiraceae;unclassified;OTU528|NN=Clostridium_symbiosum_CLORR16SAA|D=91.8	species	0.0026	0.0244	-0.8942
Firmicutes;Negativicutes;Acidaminococcales;Acidaminococcaceae;Phascolarctobacterium;Phascolarctobacterium_faecium	species	0.0024	0.0231	-0.8795
Bacteroidetes;Bacteroidia;Bacteroidales;Bacteroidaceae;Bacteroides;(OTU1556|NN=Bacteroides_thetaiotaomicron_BNRRR16SB|D=95.9/OTU534|NN=Bacteroides_thetaiotaomicron_BNRRR16SB|D=96.7)	species	0.0042	0.0373	-0.8669
Firmicutes;Clostridia;Clostridiales;Lachnospiraceae;Coprococcus;OTU767|NN=Anoxystipes_fissicatena_NR_104800.1|D=93.6	species	0.0003	0.0051	-0.8505
Bacteroidetes;Bacteroidia;Bacteroidales;Porphyromonadaceae	family	0.0084	0.03	-0.8452
Bacteroidetes;Bacteroidia;Bacteroidales;Bacteroidaceae	family	0.0051	0.0219	-0.8211
Firmicutes;Clostridia;Clostridiales;Lachnospiraceae;unclassified;OTU590|NN=Dorea_massiliensis_JX101687|D=93.3	species	0.0009	0.0114	-0.8197
Firmicutes;Clostridia;Clostridiales;Lachnospiraceae;unclassified;(OTU1231|NN=Butyrivibrio_crossotus_FR733670|D=91.4/OTU174|NN=Anoxystipes_fissicatena_NR_104800.1|D=92.4)	species	0.0017	0.0191	-0.8179
Firmicutes;Negativicutes;Acidaminococcales	order	0.0253	0.04	-0.7927
Proteobacteria;Deltaproteobacteria;Desulfovibrionales;Desulfovibrionaceae	family	0.0079	0.03	-0.7761
Bacteroidetes;Bacteroidia;Bacteroidales;Bacteroidaceae;Bacteroides	genus	0.0114	0.0485	-0.7561
Bacteroidetes;Bacteroidia;Bacteroidales;Porphyromonadaceae;unclassified	genus	0.0047	0.0247	-0.754
Firmicutes;Clostridia;Clostridiales;Oscillospiraceae	family	0.0091	0.0302	-0.699
Firmicutes;Clostridia;Clostridiales;Lachnospiraceae;unclassified;OTU1314|NN=Eubacterium_rectale_AY804151|D=96.2	species	0.0055	0.0453	-0.6527
Proteobacteria;Deltaproteobacteria;Desulfovibrionales	order	0.025	0.04	-0.6488
Proteobacteria;Deltaproteobacteria	class	0.026	0.0455	-0.6443
Firmicutes;Clostridia;Clostridiales;Lachnospiraceae;Roseburia	genus	0.0064	0.0317	-0.5763
Firmicutes;Clostridia;Clostridiales;Lachnospiraceae;Coprococcus	genus	0.0012	0.0096	-0.4817
cooperative2	cooperative	0.0017	0.0088	-0.07
